# Supplementary material for: A muscular dystrophy associated with bi‐allelic LEMD2 variants: Expanding the genotype of nuclear envelopathies
Source: Brain Pathol. 2026 Mar 3;36(4):e70082. doi: 10.1111/bpa.70082 (PMC13239970; doi:10.1111/bpa.70082)
Supplement: Supplementary file 3 — Table S1. Outlier proteins in LEMD2 patient. [file BPA-36-e70082-s001.xlsx]

## Sheet: Table 1
Supplementary Table 1: Outlier proteins in LEMD2 patient
Uniprot ID	Protein Name	P-value	Adj. P-value	Log2 fold change	Fold change	All precursors	Cohort missingness (%)
Q8NC56	LEMD2	1.61838e-10	4.1768e-06	-1.68	0.312083	14	1.85185
Q8N8N7	PTGR2	1.91e-06	0.0246209	-1.39	0.381565	18	1.85185
Q9UKY7	CDV3	3.614e-05	0.310873	-1.74	0.29937	6	17.1296
O60664	PLIN3	0.00076042	1	0.95	1.93187	37	0
P62995;P62995-3	TRA2B	0.00093059	1	0.97	1.95884	9	13.8889
Q5EBL4	RILPL1	0.00205536	1	0.7	1.6245	4	75.463
P11413;P11413-2;P11413-3	G6PD	0.00225031	1	-1.14	0.45376	25	11.5741
P11766	ADH5	0.0023758	1	0.65	1.56917	19	0.462963
Q99653	CHP1	0.00335341	1	-0.76	0.590496	12	4.16667
P22234;P22234-2	PAICS	0.00437266	1	0.87	1.82766	15	3.24074
Q9UNZ2;Q9UNZ2-5	NSFL1C	0.00523251	1	-0.46	0.726986	28	0
Q9H0W9;Q9H0W9-2	C11orf54	0.00533921	1	0.86	1.81504	10	0
P08311	CTSG	0.00725169	1	1.37	2.58471	14	0
Q9NUB1;Q9NUB1-2	ACSS1	0.00736781	1	-1.04	0.486327	23	12.5
Q12765;Q12765-2	SCRN1	0.00837602	1	-0.73	0.602904	7	39.3519
Q9H0R4	HDHD2	0.00847521	1	-0.72	0.607097	9	0.462963
Q9BVG4	PBDC1	0.00849141	1	0.84	1.79005	6	36.5741
Q9BVJ7	DUSP23	0.00879004	1	-0.8	0.574349	4	17.5926
P05106	ITGB3	0.00921295	1	-1.26	0.417544	10	72.2222
P05141	SLC25A5	0.00974113	1	0.62	1.53688	6	4.16667
Q15165-3	PON2	0.00998554	1	1.2	2.2974	2	73.1481
Q9H446	RWDD1	0.00999271	1	-0.56	0.678302	2	73.1481
